# Supplementary material for: Broad-spectrum antifungal activity of C12/C14 alkyl triphenylphosphonium salts (TPP-C12 and TPP-C14) against clinically relevant pathogens
Source: Front Microbiol. 2026 Jan 26;16:1693528. doi: 10.3389/fmicb.2025.1693528 (PMC12883766; doi:10.3389/fmicb.2025.1693528)
Supplement: Supplementary file 1 [file Table_1.xlsx]

## Sheet: Sheet1
Table S1. List of fungal isolates tested in this study
Strain no.	Species	Source	Geographical origin of isolate	Year of isolation	Accession number	Amplicon size
CDCF0120	Candida albicans	Blood	China:Guangzhou	2010	PX711587	502 bp
CDCF0121	Candida albicans	Blood	China:Guangzhou	2011	PX711588	507 bp
CDCF0122	Candida albicans	Ascitic fluid	China:Guangzhou	2011	PX711589	509 bp
CDCF0123	Candida albicans	Blood	China:Guangzhou	2011	PX711590	507 bp
CDCF4410	Candida albicans	Blood	China:Wuhan	2012	PX711591	509 bp
CDCF4412	Candida albicans	Blood	China:Wuhan	2012	PX711592	507 bp
CDCF4414	Candida albicans	Blood	China:Wuhan	2012	PX711593	509 bp
CDCF4200	Candida albicans	Blood	China:Wuhan	2010	PX711594	509 bp
CDCF4206	Candida albicans	Blood	China:Wuhan	2010	PX711595	509 bp
CDCF4208	Candida albicans	Blood	China:Wuhan	2010	PX711596	509 bp
CDCF0146	Candida albicans_resistant	Blood	China:Hangzhou	2012	PX711597	513 bp
CDCF0157	Candida albicans_resistant	Blood	China:Guangzhou	2013	PX711598	517 bp
CDCF0202	Candida albicans_resistant	Blood	China:Beijing	2013	PX711599	510 bp
CDCF0248	Candida albicans_resistant	Blood	China:Nanjing	2013	PX711600	506 bp
CDCF0312	Candida albicans_resistant	Ascitic fluid	China:Guangzhou	2015	PX711601	509 bp
CDCF0374	Candida albicans_resistant	Blood	China:Wuhan	2015	PX711602	510 bp
CDCF0382	Candida albicans_resistant	Blood	China:Wenzhou	2014	PX711603	511 bp
CDCF0404	Candida albicans_resistant	Blood	China:Changchun	2015	PX711604	511 bp
CDCF4146	Candida tropicalis	BALF	China:Changsha	2011	PX711605	508 bp
CDCF4148	Candida tropicalis	Blood	China:Changsha	2011	PX711606	493 bp
CDCF4150	Candida tropicalis	Blood	China:Hangzhou	2014	PX711607	506 bp
CDCF4152	Candida tropicalis	Blood	China:Hangzhou	2015	PX711608	513 bp
CDCF4154	Candida tropicalis	Blood	China:Hangzhou	2015	PX711609	529 bp
CDCF4156	Candida tropicalis	Blood	China:Hangzhou	2015	PX711610	511 bp
CDCF4158	Candida tropicalis	BALF	China:Hangzhou	2016	PX711611	504 bp
CDCF4160	Candida tropicalis	Blood	China:Changchun	2013	PX711612	497 bp
CDCF4162	Candida tropicalis	Blood	China:Zhengzhou	2014	PX711613	500 bp
CDCF4164	Candida tropicalis	Blood	China:Zhengzhou	2014	PX711614	498 bp
CDCF4588	Candida auris	Blood	China:Beijing	2015	PX711615	375 bp
CDCF4590	Candida auris	Blood	China:Shenyang	2016	PX711616	378 bp
CDCF7403	Candida auris	Faeces	China:Beijing	2019	PX711617	374 bp
CDCF4794	Candida bracarensis	Vaginal secretions	China:Guangzhou	2017	PX711618	772 bp
CDCF4796	Candida bracarensis	Vaginal secretions	China:Beijing	2017	PX711619	776 bp
CDCF4798	Candida bracarensis	Vaginal secretions	China:Beijing	2017	PX711620	784 bp
CDCF4444	Candida duobushaemuli	Blood	China:Beijing	2012	PX711621	348 bp
CDCF4458	Candida duobushaemuli	Blood	China:Chengdu	2012	PX711622	327 bp
CDCF4464	Candida duobushaemuli	Blood	China:Beijing	2012	PX711623	351 bp
CDCF4468	Candida duobushaemuli	Blood	China:Shenyang	2010	PX711624	341 bp
CDCF4490	Candida duobushaemuli	Blood	China:Fuzhou	2014	PX711625	339 bp
CDCF4560	Candida duobushaemuli	Blood	China:Fuzhou	2016	PX711626	346 bp
CDCF4566	Candida duobushaemuli	Blood	China:Nanjing	2015	PX711627	348 bp
CDCF4572	Candida duobushaemuli	Blood	China:Wenzhou	2015	PX711628	355 bp
CDCF4586	Candida duobushaemuli	Blood	China:Hangzhou	2016	PX711629	329 bp
CDCF4608	Candida duobushaemuli	Blood	China:Shanghai	2017	PX711630	332 bp
CDCF4750	Candida glabrata	Vaginal secretions	China:Tianjin	2015	PX711631	856 bp
CDCF4752	Candida glabrata	Vaginal secretions	China:Tianjin	2015	PX711632	859 bp
CDCF4754	Candida glabrata	Blood	China:Tianjin	2015	PX711633	850 bp
CDCF4756	Candida glabrata	Vaginal secretions	China:Tianjin	2017	PX711634	859 bp
CDCF4758	Candida glabrata	Blood	China:Tianjin	2015	PX711635	855 bp
CDCF4760	Candida glabrata	Blood	China:Shenyang	2016	PX711636	856 bp
CDCF4762	Candida glabrata	Blood	China:Shenyang	2016	PX711637	856 bp
CDCF4764	Candida glabrata	Blood	China:Shenyang	2017	PX711638	857 bp
CDCF4766	Candida glabrata	Blood	China:Shenyang	2017	PX711639	406 bp
CDCF4768	Candida glabrata	Blood	China:Shenyang	2017	PX711640	853 bp
CDCF7373	Candida haemuli	Blood	China:Zhengzhou	2018	PX711641	345 bp
CDCF7374	Candida haemuli	Cerebrospinal fluid	China:Changsha	2018	PX711642	343 bp
CDCF7378	Candida haemuli	Blood	China:Zhengzhou	2014	PX711643	347 bp
CDCF7379	Candida haemuli	Blood	China:Chongqing	2015	PX711644	345 bp
CDCF7380	Candida haemuli	Cerebrospinal fluid	China:Chongqing	2015	PX711645	345 bp
CDCF7381	Candida haemuli	Blood	China:Chengdu	2012	PX711646	345 bp
CDCF7382	Candida haemuli	Blood	China:Guangzhou	2017	PX711647	346 bp
CDCF7383	Candida haemuli	Blood	China:Shanghai	2018	PX711648	337 bp
CDCF7384	Candida haemuli	Blood	China:Shanghai	2018	PX711649	344 bp
CDCF7385	Candida haemuli var. vulneris	Secretions	China:Shanghai	2018	PX711650	349 bp
CDCF4476	Candida haemuli var. vulneris	Tissue fluid	China:Beijing	2012	PX711651	347 bp
CDCF4564	Candida haemuli var. vulneris	Blood	China:Beijing	2015	PX711652	345 bp
CDCF4584	Candida haemuli var. vulneris	Blood	China:Changsha	2015	PX711653	343 bp
CDCF7376	Candida haemuli var. vulneris	Blood	China:Beijing	2015	PX711654	347 bp
CDCF10067	Candida krusei	Vaginal secretions	China:Beijing	2018	PX711655	502 bp
CDCF10068	Candida krusei	Pleural effusion	China:Beijing	2018	PX711656	484 bp
CDCF10069	Candida krusei	Ascites	China:Beijing	2018	PX711657	483 bp
CDCF10070	Candida krusei	Vaginal secretions	China:Beijing	2018	PX711658	484 bp
CDCF10071	Candida krusei	Vaginal secretions	China:Beijing	2018	PX711659	483 bp
CDCF10072	Candida krusei	Oral	China:Beijing	2018	PX711660	482 bp
CDCF10073	Candida krusei	Oral	China:Beijing	2018	PX711661	483 bp
CDCF10074	Candida krusei	Vaginal secretions	China:Beijing	2018	PX711662	483 bp
CDCF10075	Candida krusei	Vaginal secretions	China:Beijing	2018	PX711663	634 bp
CDCF10076	Candida krusei	Vaginal secretions	China:Beijing	2018	PX711664	482 bp
CDCF4726	Candida metapsilosis	Blood	China:Wuhan	2016	PX711665	532 bp
CDCF4728	Candida metapsilosis	Blood	China:Wuhan	2017	PX711666	503 bp
CDCF4730	Candida metapsilosis	Blood	China:Hangzhou	2016	PX711667	504 bp
CDCF4734	Candida metapsilosis	Blood	China:Chengdu	2016	PX711668	503 bp
CDCF4738	Candida metapsilosis	Venous catheter	China:Beijing	2016	PX711669	504 bp
CDCF4742	Candida metapsilosis	Venous catheter	China:Guiyang	2017	PX711670	504 bp
CDCF4744	Candida metapsilosis	Blood	China:Wuhan	2016	PX711671	504 bp
CDCF4746	Candida metapsilosis	Blood	China:Wuhan	2017	PX711672	502 bp
CDCF4748	Candida metapsilosis	Venous catheter	China:Wuhan	2017	PX711673	492 bp
CDCF5024	Candida metapsilosis	Blood	China:Shiyan	2017	PX711674	492 bp
CDCF4800	Candida nivariensis	Blood	China:Beijing	2018	PX711675	735 bp
CDCF4802	Candida nivariensis	Human secretions	China:Beijing	2018	PX711676	735 bp
CDCF4804	Candida nivariensis	Blood	China:Beijing	2018	PX711677	738 bp
CDCF4806	Candida nivariensis	Blood	China:Beijing	2018	PX711678	734 bp
CDCF4810	Candida nivariensis	Blood	China:Beijing	2018	PX711679	735 bp
CDCF4812	Candida nivariensis	Venous catheter	China:Beijing	2018	PX711680	733 bp
CDCF4814	Candida nivariensis	Blood	China:Beijing	2018	PX711681	735 bp
CDCF4816	Candida nivariensis	Blood	China:Beijing	2018	PX711682	735 bp
CDCF4818	Candida nivariensis	Blood	China:Beijing	2018	PX711683	733 bp
CDCF4820	Candida nivariensis	Blood	China:Beijing	2018	PX711684	732 bp
CDCF4708	Candida orthopsilosis	Blood	China:Wuhan	2017	PX711685	491 bp
CDCF4710	Candida orthopsilosis	Blood	China:Yinchuan	2017	PX711686	485 bp
CDCF4712	Candida orthopsilosis	Blood	China:Shanghai	2017	PX711687	484 bp
CDCF4714	Candida orthopsilosis	Blood	China:Shanghai	2017	PX711688	486 bp
CDCF4716	Candida orthopsilosis	Blood	China:Shanghai	2017	PX711689	484 bp
CDCF4718	Candida orthopsilosis	Blood	China:Shanghai	2017	PX711690	471 bp
CDCF4720	Candida orthopsilosis	Blood	China:Shanghai	2017	PX711691	486 bp
CDCF4722	Candida orthopsilosis	Blood	China:Shanghai	2017	PX711692	485 bp
CDCF4724	Candida orthopsilosis	Blood	China:Shanghai	2017	PX711693	488 bp
CDCF4830	Candida orthopsilosis	Blood	China:Shanghai	2017	PX711694	485 bp
CDCF4848	Candida parapsilosis	Venous catheter	China:Haikou	2018	PX711695	488 bp
CDCF4858	Candida parapsilosis	Venous catheter	China:Haikou	2018	PX711696	496 bp
CDCF4862	Candida parapsilosis	Venous catheter	China:Haikou	2018	PX711697	494 bp
CDCF5020	Candida parapsilosis	Venous catheter	China:Chuxiong	2019	PX711698	497 bp
CDCF5026	Candida parapsilosis	Venous catheter	China:Shiyan	2019	PX711699	497 bp
CDCF5052	Candida parapsilosis	Vaginal secretion	China:Ledong	2019	PX711700	489 bp
CDCF5064	Candida parapsilosis	Pleural effusion	China:Ledong	2019	PX711701	494 bp
CDCF5070	Candida parapsilosis	Blood	China:Ledong	2019	PX711702	495 bp
CDCF5300	Candida parapsilosis	Pleural effusion	China:Binzhou	2019	PX711703	496 bp
CDCF5302	Candida parapsilosis	Blood	China:Binzhou	2019	PX711704	499 bp
CDCF8131	Cryptococcus neoformans	Cerebrospinal fluid	China:Chengdu	2016	PX711705	530 bp
CDCF8132	Cryptococcus neoformans	Cerebrospinal fluid	China:Chengdu	2016	PX711706	526 bp
CDCF8133	Cryptococcus neoformans	Cerebrospinal fluid	China:Chengdu	2016	PX711707	530 bp
CDCF8134	Cryptococcus neoformans	Cerebrospinal fluid	China:Chengdu	2016	PX711708	529 bp
CDCF8135	Cryptococcus neoformans	Blood	China:Chengdu	2016	PX711709	527 bp
CDCF8136	Cryptococcus neoformans	Cerebrospinal fluid	China:Chengdu	2016	PX711710	527 bp
CDCF8137	Cryptococcus neoformans	Blood	China:Chengdu	2016	PX711711	528 bp
CDCF8138	Cryptococcus neoformans	Ascitic fluid	China:Chengdu	2016	PX711712	526 bp
CDCF8139	Cryptococcus neoformans	Cerebrospinal fluid	China:Chengdu	2016	PX711713	529 bp
CDCF8140	Cryptococcus neoformans	Cerebrospinal fluid	China:Chengdu	2016	PX711714	526 bp
CDCF6928	Aspergillus flavus	Sputum	China:Beijing	2019	PX711715	569 bp
CDCF6929	Aspergillus niger	Sputum	China:Beijing	2019	PX711716	571 bp
CDCF6930	Aspergillus terreus	BALF	China:Beijing	2019	PX711717	584 bp
CDCF6931	Aspergillus nidulans	Sputum	China:Beijing	2019	PX711718	541 bp
CDCF6932	Aspergillus fumigatus	BALF	China:Beijing	2019	PX711719	567 bp
CDCF5268	Trichophyton rubrum	Skin	China:Lingshui	2018	PX711720	655 bp
CDCF5272	Trichophyton rubrum	Skin	China:Ledong	2018	PX711721	666 bp
CDCF5274	Trichophyton rubrum	Skin	China:Ledong	2018	PX711722	666 bp
CDCF9111	Trichophyton mentagrophytes	Skin	China:Guangzhou	2021	PX711723	649 bp
CDCF9120	Trichophyton mentagrophytes	Skin	China:Beijing	2021	PX711724	638 bp
CDCF9128	Trichophyton soudanense	Skin	China:Beijing	2021	PX711725	540 bp
CDCF0008	Sporothrix globosa	Skin	China:Changchun	2015	PX711726	591 bp
CDCF0020	Sporothrix globosa	Skin	China:Dalian	2018	PX711727	593 bp
CDCF0024	Sporothrix globosa	Skin	China:Dalian	2018	PX711728	592 bp
CDCF0026	Sporothrix globosa	Skin	China:Dalian	2018	PX711729	593 bp
CDCF0028	Sporothrix globosa	Skin	China:Dalian	2018	PX711730	600 bp
CDCF0030	Sporothrix globosa	Skin	China:Dalian	2018	PX711731	601 bp
CDCF0032	Sporothrix globosa	Skin	China:Chongqing	2018	PX711732	598 bp
CDCF0034	Sporothrix globosa	Skin	China:Beijing	2018	PX711733	601 bp
CDCF0036	Sporothrix globosa	Skin	China:Changchun	2016	PX711734	593 bp
CDCF0046	Sporothrix globosa	Skin	China:Changchun	2016	PX711735	594 bp
CDCF0048	Sporothrix globosa	Skin	China:Changchun	2016	PX711736	594 bp
CDCF0052	Sporothrix globosa	Skin	China:Changchun	2016	PX711737	592 bp
CDCF0056	Sporothrix globosa	Skin	China:Changchun	2016	PX711738	595 bp
CDCF0058	Sporothrix globosa	Skin	China:Dalian	2018	PX711739	591 bp
CDCF0061	Sporothrix globosa	Skin	China:Dalian	2018	PX711740	593 bp
CDCF0064	Sporothrix globosa	Skin	China:Changchun	2016	PX711741	593 bp
CDCF0066	Sporothrix globosa	Skin	China:Changchun	2016	PX711742	594 bp
CDCF0069	Sporothrix globosa	Skin	China:Changchun	2016	PX711743	597 bp
CDCF0070	Sporothrix globosa	Skin	China:Changchun	2016	PX711744	592 bp
CDCF0072	Sporothrix globosa	Skin	China:Changchun	2016	PX711745	593 bp
CDCF0074	Sporothrix globosa	Skin	China:Changchun	2016	PX711746	595 bp
CDCF0082	Sporothrix globosa	Skin	China:Changchun	2015	PX711747	596 bp
CDCF0086	Sporothrix globosa	Skin	China:Changchun	2016	PX711748	599 bp
CDCF0096	Sporothrix globosa	Skin	China:Changchun	2016	PX711749	595 bp
CDCF0100	Sporothrix globosa	Skin	China:Changchun	2016	PX711750	595 bp
CDCF0102	Sporothrix globosa	Skin	China:Changchun	2016	PX711751	594 bp
CDCF0108	Sporothrix globosa	Skin	China:Changchun	2016	PX711752	597 bp
CDCF0110	Sporothrix globosa	Skin	China:Changchun	2016	PX711753	595 bp
CDCF0434	Sporothrix globosa	Skin	China:Changchun	2019	PX711754	593 bp
CDCF0438	Sporothrix globosa	Skin	China:Changchun	2016	PX711755	594 bp
CDCF0443	Sporothrix globosa	Skin	China:Dalian	2018	PX711756	594 bp
CDCF0448	Sporothrix globosa	Skin	China:Changchun	2015	PX711757	595 bp
CDCF0456	Sporothrix globosa	Skin	China:Changchun	2016	PX711758	591 bp
CDCF0458	Sporothrix globosa	Skin	China:Changchun	2016	PX711759	593 bp
CDCF0461	Sporothrix globosa	Skin	China:Chongqing	2018	PX711760	595 bp
CDCF0476	Sporothrix globosa	Skin	China:Changchun	2019	PX711761	592 bp
CDCF0648	Sporothrix globosa	Skin	China:Changchun	2019	PX711762	594 bp
CDCF0650	Sporothrix globosa	Skin	China:Chongqing	2018	PX711763	591 bp
CDCF0680	Sporothrix globosa	Skin	China:Changchun	2016	PX711764	595 bp
CDCF0700	Sporothrix globosa	Skin	China:Changchun	2016	PX711765	593 bp
CDCF0840	Sporothrix globosa	Skin	China:Changchun	2016	PX711766	592 bp
CDCF0859	Sporothrix globosa	Skin	China:Changchun	2016	PX711767	592 bp
CDCF0866	Sporothrix globosa	Skin	China:Changchun	2016	PX711768	591 bp
CDCF0879	Sporothrix globosa	Skin	China:Dalian	2018	PX711769	594 bp
CDCF0880	Sporothrix globosa	Skin	China:Dalian	2018	PX711770	527 bp
CDCF0882	Sporothrix globosa	Skin	China:Changchun	2016	PX711771	593 bp
CDCF0896	Sporothrix globosa	Skin	China:Changchun	2016	PX711772	594 bp
CDCF0902	Sporothrix globosa	Skin	China:Changchun	2016	PX711773	599 bp
CDCF0908	Sporothrix globosa	Skin	China:Dalian	2018	PX711774	593 bp
CDCF0910	Sporothrix globosa	Skin	China:Changchun	2016	PX711775	594 bp
CDCF0912	Sporothrix globosa	Skin	China:Chongqing	2018	PX711776	593 bp
CDCF0918	Sporothrix globosa	Skin	China:Changchun	2016	PX711777	593 bp
CDCF0924	Sporothrix globosa	Skin	China:Changchun	2016	PX711778	595 bp
CDCF0954	Sporothrix globosa	Skin	China:Changchun	2016	PX711779	592 bp
CDCF1148	Sporothrix globosa	Skin	China:Changchun	2016	PX711780	595 bp
