# Supplementary material for: Broad-spectrum antifungal activity of C12/C14 alkyl triphenylphosphonium salts (TPP-C12 and TPP-C14) against clinically relevant pathogens
Source: Front Microbiol. 2026 Jan 26;16:1693528. doi: 10.3389/fmicb.2025.1693528 (PMC12883766; doi:10.3389/fmicb.2025.1693528)
Supplement: Supplementary file 2 [file Table_2.xlsx]

## Sheet: Gene list of qRT-PCR
gene ID	Annotation information	Forward primer (5'->3')	Reverse primer (5'->3')
CAALFM_C403340CA	uncharacterized protein	TTATTGGCGGTGGTGCTGTT	AGGATCGGCTCTGGTGGTAA
CAALFM_C700770WA	uncharacterized protein	TGCCACCACAGCTACATCTAC	GGTGTTGCCGTGGGTGTTAT
DAO2	Dao2p	GCTGGAGCTGGTATTCTCGG	GAAAATGAGCACCAGCCCAC
RPL15A	ribosomal 60S subunit protein L15B	AGACCAGTTCCAAAGGGTGC	AAGCACGACGACCAACTCTT
CAALFM_C701170CA	uncharacterized protein	TACAAGCACTGGAGGTGGTG	TGCACCTTCATCGGCTTCAT
CAALFM_C701600WA	membrane insertase	TTCCTGCCGTCCAATTACCA	TGACCAGTTTCACCACCCAC
RPL11	ribosomal 60S subunit protein L11B	TTAACCAGAGCCGCCAAAGT	GACAGTAACGTGGACGGCAA
UBI3	ubiquitin-ribosomal 40S subunit protein S31 fusion protein	TCCACCTTGCACTTGGTCTT	GGCCATGAAAATACCGGCAC
CAALFM_C701020CA	mitochondrial 37S ribosomal protein MRPS16	GTCAGTTGCCGAAAAGACGG	TCAAACCCGAGTCATTACCTGA
CAALFM_C306240CA	mitochondrial 54S ribosomal protein YmL39	AAAGCTAGAGCAAATACCACCA	GGCAATGTCTCTTAGCTCTTGG
MRPL37	mitochondrial 54S ribosomal protein YmL37	ATCATGCCCTGCCGGTACT	AAGCATGGTCCATAACCATTCAG
CAALFM_C100190CA	uncharacterized protein	CTGTGACTCGTGCTTGACAC	ACTTCGGTTTCTTCTTCAGGGA
NAG4	Nag4p	ATCGCTACTATTGCCGCTCC	TTCTGGTGGTGGCAACTCTC
