# Supplementary material for: Broad-spectrum antifungal activity of C12/C14 alkyl triphenylphosphonium salts (TPP-C12 and TPP-C14) against clinically relevant pathogens
Source: Front Microbiol. 2026 Jan 26;16:1693528. doi: 10.3389/fmicb.2025.1693528 (PMC12883766; doi:10.3389/fmicb.2025.1693528)
Supplement: Supplementary file 3 [file Table_3.xlsx]

## Sheet: Sheet1
Table S3. in vitro interaction of TPP-C14 with fluconazole against fungal isolates.
Strain No.	Species	Agent alone		Combination
		FZa	TPP-C14a	FZb	TPP-C14b	FICI
CDCF0146	Candida albicans	32	1	32	0.0625	1.0625
CDCF0157	Candida albicans	16	1	32	0.0625	2.0625
CDCF0202	Candida albicans	32	1	32	0.0625	1.0625
CDCF0382	Candida albicans	32	1	32	0.0625	1.0625
CDCF0404	Candida albicans	32	1	32	0.0625	1.0625
CDCF4148	Candida tropicalis	0.5	1	0.5	0.0625	1.0625
CDCF4150	Candida tropicalis	64	1	64	0.0625	1.0625
CDCF4152	Candida tropicalis	0.5	1	0.5	0.0625	1.0625
CDCF4154	Candida tropicalis	0.5	1	0.5	0.0625	1.0625
CDCF4156	Candida tropicalis	64	1	64	1	2
CDCF4200	Candida albicans	1	1	2	0.0625	2.0625
CDCF4206	Candida albicans	0.25	1	0.5	0.0625	2.0625
CDCF4208	Candida albicans	8	1	16	0.0625	2.0625
CDCF4412	Candida albicans	0.25	1	0.5	0.0625	2.0625
CDCF4414	Candida albicans	4	1	8	0.0625	2.0625
CDCF4588	Candida auris	32	1	32	0.0625	1.0625
CDCF4590	Candida auris	64	1	64	0.0625	1.0625
ATCC6258	QC	16	1	0.125	0.5	0.507812
ATCC22019	QC	2	0.5	4	0.0625	2.125
The MIC is the concentration achieving 50% growth inhibition
FICI results are shown in parentheses. S, synergy (FICI of ≤0.5); I, no interaction (indifference) (0.5＜FICI≤4)
FICI = (FZb/FZa) + (TPP-C14b/TPP-C14a), where FZb and TPP-C14bare the MIC values of tested agents in combination, while FZa and TPP-C14a correspond to these values for single-agent A and B treatments.
