# Supplementary material for: Broad-spectrum antifungal activity of C12/C14 alkyl triphenylphosphonium salts (TPP-C12 and TPP-C14) against clinically relevant pathogens
Source: Front Microbiol. 2026 Jan 26;16:1693528. doi: 10.3389/fmicb.2025.1693528 (PMC12883766; doi:10.3389/fmicb.2025.1693528)
Supplement: Supplementary file 4 [file Table_4.xlsx]

## Sheet: Sheet1
Table S4. Summary of the sequencing data generated on the Illumina platform
Sample	Raw reads	Raw bases	Clean reads	Clean bases	Error rate(%)	Q20(%)	Q30(%)	GC content(%)	Total mapped	Multiple mapped	Uniquely mapped
S_TPP-C14_3	47691528	7201420728	46530094	6841260325	0.0254	97.91	93.87	37.89	44277969(95.16%)	847291(1.82%)	43430678(93.34%)
S_TPP-C14_2	48453696	7316508096	47167940	6904942374	0.0255	97.85	93.79	37.95	44877968(95.15%)	882438(1.87%)	43995530(93.27%)
S_TPP-C14_1	58942134	8900262234	57943066	8387291695	0.025	98.07	94.27	37.81	55420967(95.65%)	1023871(1.77%)	54397096(93.88%)
S_TPP-C12_3	44722832	6753147632	43515142	6364149145	0.0249	98.09	94.4	38.66	41514478(95.4%)	995884(2.29%)	40518594(93.11%)
S_TPP-C12_2	44299122	6689167422	43219828	6392204060	0.0252	97.98	94.06	38.59	41216559(95.36%)	899028(2.08%)	40317531(93.28%)
S_TPP-C12_1	43559100	6577424100	42352072	6177502489	0.025	98.04	94.31	38.2	40336778(95.24%)	853049(2.01%)	39483729(93.23%)
S_DMSO_3	55306412	8351268212	53125202	7695419066	0.0252	97.95	94.11	38.08	50416107(94.9%)	1142226(2.15%)	49273881(92.75%)
S_DMSO_2	44746996	6756796396	43509054	6391908292	0.0255	97.85	93.81	37.78	41288751(94.9%)	771801(1.77%)	40516950(93.12%)
S_DMSO_1	45108340	6811359340	44133150	6474697991	0.0251	97.98	94.13	37.68	41849475(94.83%)	666694(1.51%)	41182781(93.31%)
R_TPP-C14_3	44508316	6720755716	43372960	6385060534	0.025	98.05	94.22	38.57	41354839(95.35%)	1345808(3.1%)	40009031(92.24%)
R_TPP-C14_2	43439596	6559378996	42178562	6170697971	0.0251	98.02	94.21	38.27	40074392(95.01%)	1099939(2.61%)	38974453(92.4%)
R_TPP-C14_1	45021292	6798215092	43986696	6528368600	0.0255	97.86	93.7	38.79	41952313(95.38%)	1130917(2.57%)	40821396(92.8%)
R_TPP-C12_3	43621054	6586779154	41916524	6189082711	0.025	98.02	94.26	39.01	39668430(94.64%)	1344565(3.21%)	38323865(91.43%)
R_TPP-C12_2	43733642	6603779942	41994724	6223180110	0.0251	97.95	94.11	38.98	39986806(95.22%)	1282503(3.05%)	38704303(92.16%)
R_TPP-C12_1	44597958	6734291658	42900428	6371242742	0.0254	97.85	93.82	38.68	40778624(95.05%)	1170845(2.73%)	39607779(92.32%)
R_DMSO_3	48200324	7278248924	46972832	6820744698	0.0251	98.01	94.2	37.75	44418897(94.56%)	1021142(2.17%)	43397755(92.39%)
R_DMSO_2	44026426	6647990326	42654490	6260499269	0.0251	97.98	94.23	37.83	40355596(94.61%)	935864(2.19%)	39419732(92.42%)
R_DMSO_1	58268584	8798556184	57134444	8352008282	0.0251	98.01	94.15	37.94	54000479(94.51%)	1313020(2.3%)	52687459(92.22%)
