# Supplementary material for: Broad-spectrum antifungal activity of C12/C14 alkyl triphenylphosphonium salts (TPP-C12 and TPP-C14) against clinically relevant pathogens
Source: Front Microbiol. 2026 Jan 26;16:1693528. doi: 10.3389/fmicb.2025.1693528 (PMC12883766; doi:10.3389/fmicb.2025.1693528)
Supplement: Supplementary file 5 [file Table_5.xlsx]

## Sheet: Table S5
Supplementary Table 5: Top 20 ranked GO terms of DEGs in the TPP-C12 treated SC5314 strain compared with untreated control.
Number	GO ID	Term Type	Description	Rich factor	Ratio_in_study	Ratio_in_pop	Pvalue	Padjust	Regulate
39	GO:0022625	CC	cytosolic large ribosomal subunit	0.95122	39/1960	41/5310	6.15811e-07	0.0014368	up
75	GO:0015934	CC	large ribosomal subunit	0.925926	75/1960	81/5310	2.07973e-06	0.0014368	up
144	GO:0003735	MF	structural constituent of ribosome	0.911392	144/1960	158/5310	2.22079e-06	0.0014368	up
19	GO:0022627	CC	cytosolic small ribosomal subunit	0.904762	19/1960	21/5310	5.03931e-07	0.0014368	up
36	GO:0005762	CC	mitochondrial large ribosomal subunit	0.9	36/1960	40/5310	1.20403e-06	0.0014368	up
36	GO:0000315	CC	organellar large ribosomal subunit	0.9	36/1960	40/5310	1.20403e-06	0.0014368	up
119	GO:0044391	CC	ribosomal subunit	0.894737	119/1960	133/5310	2.54044e-06	0.0014368	up
129	GO:0005840	CC	ribosome	0.854305	129/1960	151/5310	2.94e-06	0.00150666	up
44	GO:0015935	CC	small ribosomal subunit	0.846154	44/1960	52/5310	6.66e-07	0.0014368	up
140	GO:0006412	BP	translation	0.838323	140/1960	167/5310	1.76e-06	0.0014368	up
141	GO:0043043	BP	peptide biosynthetic process	0.83432	141/1960	169/5310	3.09e-06	0.00150666	up
163	GO:0005198	MF	structural molecule activity	0.75814	163/1960	215/5310	2.28e-06	0.0014368	up
150	GO:0043604	BP	amide biosynthetic process	0.746269	150/1960	201/5310	2.17e-06	0.0014368	up
155	GO:0006518	BP	peptide metabolic process	0.745192	155/1960	208/5310	2.23e-06	0.0014368	up
176	GO:0043603	BP	cellular amide metabolic process	0.654275	176/1960	269/5310	3.62e-06	0.00150666	up
46	GO:0006839	BP	mitochondrial transport	0.647887	46/1960	71/5310	2.5e-06	0.0014368	up
94	GO:0098798	CC	mitochondrial protein-containing complex	0.573171	94/1960	164/5310	2.25e-06	0.0014368	up
279	GO:1901566	BP	organonitrogen compound biosynthetic process	0.569388	279/1960	490/5310	3.61e-06	0.00150666	up
262	GO:0044271	BP	cellular nitrogen compound biosynthetic process	0.491557	262/1960	533/5310	4.23e-06	0.0015446	up
229	GO:0009059	BP	macromolecule biosynthetic process	0.491416	229/1960	466/5310	3.52e-06	0.00150666	up
Note: (1) Number: Number of genes/transcripts enriched to the GO term; (2) GO ID: corresponding number of GO Term; (3) Term Type: GO (BP, CC, MF); (4) Description: GO function Description; (5) Rich factor: the ratio of the sample number of genes/transcripts enriched in this GO term to the background number of annotated genes/transcripts; (6) Ratio_in_study: proportion of the GO in the target gene…

## Sheet: Table S6
Supplementary Table 6: Top 20 ranked GO terms of DEGs in the TPP-C14 treated SC5314 strain compared with untreated control.
Number	GO ID	Term Type	Description	Rich factor	Ratio_in_study	Ratio_in_pop	Pvalue	Padjust	Regulate
38	GO:0005762	CC	mitochondrial large ribosomal subunit	0.95	38/1033	40/5310	5.74477e-07	0.000453566	up
38	GO:0000315	CC	organellar large ribosomal subunit	0.95	38/1033	40/5310	5.74477e-07	0.000453566	up
19	GO:0022627	CC	cytosolic small ribosomal subunit	0.904762	19/1033	21/5310	3.28839e-07	0.000453566	up
135	GO:0006412	BP	translation	0.808383	135/1033	167/5310	1.21601e-06	0.000453566	up
136	GO:0043043	BP	peptide biosynthetic process	0.804734	136/1033	169/5310	2.44477e-06	0.000453566	up
17	GO:0032543	BP	mitochondrial translation	0.73913	17/1033	23/5310	2.33141e-07	0.000453566	up
145	GO:0006518	BP	peptide metabolic process	0.697115	145/1033	208/5310	2.54545e-06	0.000453566	up
140	GO:0043604	BP	amide biosynthetic process	0.696517	140/1033	201/5310	2.66016e-06	0.000453566	up
22	GO:0006418	BP	tRNA aminoacylation for protein translation	0.578947	22/1033	38/5310	9.37366e-07	0.000453566	up
26	GO:0072655	BP	establishment of protein localization to mitochondrion	0.577778	26/1033	45/5310	3.776e-07	0.000453566	up
26	GO:0070585	BP	protein localization to mitochondrion	0.577778	26/1033	45/5310	3.776e-07	0.000453566	up
153	GO:0043603	BP	cellular amide metabolic process	0.568773	153/1033	269/5310	2.4821e-06	0.000453566	up
26	GO:1990542	BP	mitochondrial transmembrane transport	0.565217	26/1033	46/5310	6.45607e-07	0.000453566	up
22	GO:0043038	BP	amino acid activation	0.536585	22/1033	41/5310	1.01426e-06	0.000453566	up
22	GO:0043039	BP	tRNA aminoacylation	0.536585	22/1033	41/5310	1.01426e-06	0.000453566	up
37	GO:0006839	BP	mitochondrial transport	0.521127	37/1033	71/5310	8.83161e-07	0.000453566	up
216	GO:1901566	BP	organonitrogen compound biosynthetic process	0.440816	216/1033	490/5310	3.5748e-06	0.000453566	up
167	GO:0034645	BP	cellular macromolecule biosynthetic process	0.415423	167/1033	402/5310	2.84595e-06	0.000453566	up
175	GO:0009059	BP	macromolecule biosynthetic process	0.375536	175/1033	466/5310	2.87684e-06	0.000453566	up
189	GO:0044271	BP	cellular nitrogen compound biosynthetic process	0.354597	189/1033	533/5310	3.59644e-06	0.000453566	up
Note: (1) Number: Number of genes/transcripts enriched to the GO term; (2) GO ID: corresponding number of GO Term; (3) Term Type: GO (BP, CC, MF); (4) Description: GO function Description; (5) Rich factor: the ratio of the sample number of genes/transcripts enriched in this GO term to the background number of annotated genes/transcripts; (6) Ratio_in_study: proportion of the GO in the target gene…

## Sheet: Table S7
Supplementary Table 7: Top 20 ranked GO terms of DEGs in the TPP-C12 treated F0157 strain compared with untreated control.
Number	GO ID	Term Type	Description	Rich factor	Ratio_in_study	Ratio_in_pop	Pvalue	Padjust	Regulate
40	GO:0022625	CC	cytosolic large ribosomal subunit	0.97561	40/1967	41/5310	6.49732e-07	0.000935209	up
76	GO:0015934	CC	large ribosomal subunit	0.938272	76/1967	81/5310	1.08454e-06	0.000935209	up
121	GO:0044391	CC	ribosomal subunit	0.909774	121/1967	133/5310	2.5812e-06	0.000935209	up
36	GO:0005762	CC	mitochondrial large ribosomal subunit	0.9	36/1967	40/5310	1.27705e-06	0.000935209	up
36	GO:0000315	CC	organellar large ribosomal subunit	0.9	36/1967	40/5310	1.27705e-06	0.000935209	up
133	GO:0005840	CC	ribosome	0.880795	133/1967	151/5310	1.97821e-06	0.000935209	up
45	GO:0015935	CC	small ribosomal subunit	0.865385	45/1967	52/5310	7.04054e-07	0.000935209	up
23	GO:0005763	CC	mitochondrial small ribosomal subunit	0.851852	23/1967	27/5310	3.43301e-07	0.000935209	up
23	GO:0000314	CC	organellar small ribosomal subunit	0.851852	23/1967	27/5310	3.43301e-07	0.000935209	up
141	GO:0006412	BP	translation	0.844311	141/1967	167/5310	1.81566e-06	0.000935209	up
142	GO:0043043	BP	peptide biosynthetic process	0.840237	142/1967	169/5310	2.07791e-06	0.000935209	up
24	GO:0017004	BP	cytochrome complex assembly	0.8	24/1967	30/5310	2.68092e-06	0.000935209	up
31	GO:0019843	MF	rRNA binding	0.794872	31/1967	39/5310	7.37463e-07	0.000935209	up
155	GO:0043604	BP	amide biosynthetic process	0.771144	155/1967	201/5310	2.24885e-06	0.000935209	up
29	GO:0000469	BP	cleavage involved in rRNA processing	0.763158	29/1967	38/5310	1.37467e-06	0.000935209	down
182	GO:0043603	BP	cellular amide metabolic process	0.67658	182/1967	269/5310	2.67284e-06	0.000935209	up
63	GO:0030684	CC	preribosome	0.636364	63/1967	99/5310	2.45976e-06	0.000935209	down
98	GO:0005730	CC	nucleolus	0.636364	98/1967	154/5310	2.46728e-06	0.000935209	down
108	GO:0006364	BP	rRNA processing	0.6	108/1967	180/5310	1.94098e-06	0.000935209	down
112	GO:0016072	BP	rRNA metabolic process	0.59893	112/1967	187/5310	2.05293e-06	0.000935209	down
Note: (1) Number: Number of genes/transcripts enriched to the GO term; (2) GO ID: corresponding number of GO Term; (3) Term Type: GO (BP, CC, MF); (4) Description: GO function Description; (5) Rich factor: the ratio of the sample number of genes/transcripts enriched in this GO term to the background number of annotated genes/transcripts; (6) Ratio_in_study: proportion of the GO in the target gene…

## Sheet: Table S8
Supplementary Table 8: Top 20 ranked GO terms of DEGs in the TPP-C14 treated F0157 strain compared with untreated control.
Number	GO ID	Term Type	Description	Rich factor	Ratio_in_study	Ratio_in_pop	Pvalue	Padjust	Regulate
41	GO:0022625	CC	cytosolic large ribosomal subunit	1	41/2063	41/5310	9.10155e-07	0.000881991	up
79	GO:0015934	CC	large ribosomal subunit	0.975309	79/2063	81/5310	1.4406e-06	0.000881991	up
38	GO:0005762	CC	mitochondrial large ribosomal subunit	0.95	38/2063	40/5310	1.58055e-06	0.000881991	up
38	GO:0000315	CC	organellar large ribosomal subunit	0.95	38/2063	40/5310	1.58055e-06	0.000881991	up
125	GO:0044391	CC	ribosomal subunit	0.93985	125/2063	133/5310	2.0454e-06	0.000881991	up
19	GO:0022627	CC	cytosolic small ribosomal subunit	0.904762	19/2063	21/5310	1.26454e-06	0.000881991	up
136	GO:0005840	CC	ribosome	0.900662	136/2063	151/5310	2.5343e-06	0.000881991	up
46	GO:0015935	CC	small ribosomal subunit	0.884615	46/2063	52/5310	8.66657e-07	0.000881991	up
143	GO:0006412	BP	translation	0.856287	143/2063	167/5310	2.25998e-06	0.000881991	up
144	GO:0043043	BP	peptide biosynthetic process	0.852071	144/2063	169/5310	2.61775e-06	0.000881991	up
156	GO:0043604	BP	amide biosynthetic process	0.776119	156/2063	201/5310	2.80911e-06	0.000881991	up
158	GO:0006518	BP	peptide metabolic process	0.759615	158/2063	208/5310	2.8298e-06	0.000881991	up
43	GO:0022613	BP	ribonucleoprotein complex biogenesis	0.693548	43/2063	62/5310	2.26805e-06	0.000881991	down
49	GO:0006839	BP	mitochondrial transport	0.690141	49/2063	71/5310	1.71035e-06	0.000881991	up
67	GO:0030684	CC	preribosome	0.676768	67/2063	99/5310	1.83553e-06	0.000881991	down
101	GO:0005730	CC	nucleolus	0.655844	101/2063	154/5310	1.99448e-06	0.000881991	down
107	GO:0098798	CC	mitochondrial protein-containing complex	0.652439	107/2063	164/5310	1.82204e-06	0.000881991	up
115	GO:0006364	BP	rRNA processing	0.638889	115/2063	180/5310	2.44064e-06	0.000881991	down
67	GO:0008652	BP	cellular amino acid biosynthetic process	0.632075	67/2063	106/5310	1.45499e-06	0.000881991	up
116	GO:0016072	BP	rRNA metabolic process	0.620321	116/2063	187/5310	2.64106e-06	0.000881991	down
Note: (1) Number: Number of genes/transcripts enriched to the GO term; (2) GO ID: corresponding number of GO Term; (3) Term Type: GO (BP, CC, MF); (4) Description: GO function Description; (5) Rich factor: the ratio of the sample number of genes/transcripts enriched in this GO term to the background number of annotated genes/transcripts; (6) Ratio_in_study: proportion of the GO in the target gene…

## Sheet: Table S9
Supplementary Table 9: Top 20 ranked shared GO terms of DEGs in the 4 groups
Number	GO ID	Term Type	Description	Rich factor	Ratio_in_study	Ratio_in_pop	Pvalue	Padjust	Regulate
0.857143	18	GO:0022627	CC	cytosolic small ribosomal subunit	18/469	21/5310	3.54605e-07	0.000426805	up
0.853659	35	GO:0022625	CC	cytosolic large ribosomal subunit	35/469	41/5310	9.12073e-07	0.000426805	up
0.8	32	GO:0005762	CC	mitochondrial large ribosomal subunit	32/469	40/5310	6.28654e-07	0.000426805	up
0.8	32	GO:0000315	CC	organellar large ribosomal subunit	32/469	40/5310	6.28654e-07	0.000426805	up
0.789474	105	GO:0044391	CC	ribosomal subunit	105/469	133/5310	9.8417e-07	0.000426805	up
0.712575	119	GO:0006412	BP	translation	119/469	167/5310	9.446e-07	0.000426805	up
0.710059	120	GO:0043043	BP	peptide biosynthetic process	120/469	169/5310	1.19231e-06	0.000426805	up
0.60199	121	GO:0043604	BP	amide biosynthetic process	121/469	201/5310	1.58794e-06	0.000426805	up
0.596154	124	GO:0006518	BP	peptide metabolic process	124/469	208/5310	2.0723e-06	0.000426805	up
0.541667	13	GO:0002181	BP	cytoplasmic translation	13/469	24/5310	1.98259e-07	0.000426805	up
0.526316	10	GO:0030150	BP	protein import into mitochondrial matrix	10/469	19/5310	1.17034e-06	0.000426805	up
0.521739	12	GO:0032543	BP	mitochondrial translation	12/469	23/5310	1.15343e-06	0.000426805	up
0.472119	127	GO:0043603	BP	cellular amide metabolic process	127/469	269/5310	2.35905e-06	0.000426805	up
0.466667	21	GO:0072655	BP	establishment of protein localization to mitochondrion	21/469	45/5310	6.16985e-07	0.000426805	up
0.466667	21	GO:0070585	BP	protein localization to mitochondrion	21/469	45/5310	6.16985e-07	0.000426805	up
0.326531	160	GO:1901566	BP	organonitrogen compound biosynthetic process	160/469	490/5310	2.22259e-06	0.000426805	up
0.318408	128	GO:0034645	BP	cellular macromolecule biosynthetic process	128/469	402/5310	2.31687e-06	0.000426805	up
0.249531	133	GO:0044271	BP	cellular nitrogen compound biosynthetic process	133/469	533/5310	2.47297e-06	0.000426805	up
Note: (1) Number: Number of genes/transcripts enriched to the GO term; (2) GO ID: corresponding number of GO Term; (3) Term Type: GO (BP, CC, MF); (4) Description: GO function Description; (5) Rich factor: the ratio of the sample number of genes/transcripts enriched in this GO term to the background number of annotated genes/transcripts; (6) Ratio_in_study: proportion of the GO in the target gene…
