# Supplementary material for: Broad-spectrum antifungal activity of C12/C14 alkyl triphenylphosphonium salts (TPP-C12 and TPP-C14) against clinically relevant pathogens
Source: Front Microbiol. 2026 Jan 26;16:1693528. doi: 10.3389/fmicb.2025.1693528 (PMC12883766; doi:10.3389/fmicb.2025.1693528)
Supplement: Supplementary file 6 [file Table_6.xlsx]

## Sheet: Table S10
Table S10. Annotation details of ribosome pathway within common DEGs among 4 treatments
gene id	gene name	gene description
gene-CAALFM_C505290CA	MRP2	mitochondrial 37S ribosomal protein MRP2
gene-CAALFM_C701020CA	CAALFM_C701020CA	mitochondrial 37S ribosomal protein MRPS16
gene-CAALFM_C400660WA	CAALFM_C400660WA	mitochondrial 37S ribosomal protein MRPS17
gene-CAALFM_C110470WA	CAALFM_C110470WA	mitochondrial 37S ribosomal protein MRPS5
gene-CAALFM_C112340CA	MRPS9	mitochondrial 37S ribosomal protein MRPS9
gene-CAALFM_C307390CA	CAALFM_C307390CA	mitochondrial 37S ribosomal protein RSM10
gene-CAALFM_C505250CA	CAALFM_C505250CA	mitochondrial 37S ribosomal protein RSM7
gene-CAALFM_C500420CA	MRP17	mitochondrial 37S ribosomal protein YmS16
gene-CAALFM_C601980CA	CAALFM_C601980CA	mitochondrial 37S ribosomal protein YmS18
gene-CAALFM_C501050CA	CAALFM_C501050CA	mitochondrial 54S ribosomal protein IMG1
gene-CAALFM_C500030WA	CAALFM_C500030WA	mitochondrial 54S ribosomal protein MRPL1
gene-CAALFM_C205000CA	MRPL10	mitochondrial 54S ribosomal protein YmL10/YmL18
gene-CAALFM_C404820CA	CAALFM_C404820CA	mitochondrial 54S ribosomal protein YmL11
gene-CAALFM_CR00480WA	MRPL6	mitochondrial 54S ribosomal protein YmL16
gene-CAALFM_C106790CA	MRPL19	mitochondrial 54S ribosomal protein YmL19
gene-CAALFM_C101580WA	CAALFM_C101580WA	mitochondrial 54S ribosomal protein YmL23
gene-CAALFM_C203950WA	CAALFM_C203950WA	mitochondrial 54S ribosomal protein YmL24/YmL14
gene-CAALFM_CR04580WA	CAALFM_CR04580WA	mitochondrial 54S ribosomal protein YmL32
gene-CAALFM_C306240CA	CAALFM_C306240CA	mitochondrial 54S ribosomal protein YmL39
gene-CAALFM_CR04010CA	MRPL40	mitochondrial 54S ribosomal protein YmL40
gene-CAALFM_C101600WA	MRP20	mitochondrial 54S ribosomal protein YmL41
gene-CAALFM_C703000CA	CAALFM_C703000CA	mitochondrial 54S ribosomal protein YmL49
gene-CAALFM_C700950WA	YML6	mitochondrial 54S ribosomal protein YmL6
gene-CAALFM_C207680WA	CAALFM_C207680WA	mitochondrial 54S ribosomal protein YmL7/YmL5
gene-CAALFM_C207190CA	CAALFM_C207190CA	mitochondrial nucleoid protein
gene-CAALFM_C106070WA	CAALFM_C106070WA	putative mitochondrial 37S ribosomal protein MRPS12
gene-CAALFM_C500320WA	CAALFM_C500320WA	putative mitochondrial 54S ribosomal protein
gene-CAALFM_C104820CA	CAALFM_C104820CA	putative mitochondrial 54S ribosomal protein RTC6
gene-CAALFM_C305370CA	YST1	ribosomal 40S subunit protein S0A
gene-CAALFM_C208040CA	RPS10	ribosomal 40S subunit protein S10A
gene-CAALFM_C501540WA	CAALFM_C501540WA	ribosomal 40S subunit protein S11A
gene-CAALFM_C307150CA	RPS12	ribosomal 40S subunit protein S12
gene-CAALFM_C600650CA	RPS13	ribosomal 40S subunit protein S13
gene-CAALFM_C106450CA	RPS14B	ribosomal 40S subunit protein S14B
gene-CAALFM_C304670CA	RPS15	ribosomal 40S subunit protein S15
gene-CAALFM_C103030WA	RPS16A	ribosomal 40S subunit protein S16A
gene-CAALFM_C110870WA	RPS17B	ribosomal 40S subunit protein S17B
gene-CAALFM_C700960WA	RPS18	ribosomal 40S subunit protein S18B
gene-CAALFM_C305200WA	RPS19A	ribosomal 40S subunit protein S19A
gene-CAALFM_C103090WA	RPS1	ribosomal 40S subunit protein S1B
gene-CAALFM_C101480CA	RPS21	ribosomal 40S subunit protein S2
gene-CAALFM_CR08150WA	RPS20	ribosomal 40S subunit protein S20
gene-CAALFM_C101370CA	RPS21B	ribosomal 40S subunit protein S21B
gene-CAALFM_C106460CA	RPS22A	ribosomal 40S subunit protein S22A
gene-CAALFM_C106580WA	RPS23A	ribosomal 40S subunit protein S23B
gene-CAALFM_C300090WA	RPS24	ribosomal 40S subunit protein S24B
gene-CAALFM_C503540CA	RPS25B	ribosomal 40S subunit protein S25B
gene-CAALFM_C201610CA	RPS26A	ribosomal 40S subunit protein S26A
gene-CAALFM_C700710WA	RPS28B	ribosomal 40S subunit protein S28B
gene-CAALFM_CR08480CA	CAALFM_CR08480CA	ribosomal 40S subunit protein S29A
gene-CAALFM_CR04810WA	RPS3	ribosomal 40S subunit protein S3
gene-CAALFM_C101640WA	RPS42	ribosomal 40S subunit protein S4A
gene-CAALFM_C503070WA	RPS5	ribosomal 40S subunit protein S5
gene-CAALFM_C401270WA	RPS6A	ribosomal 40S subunit protein S6A
gene-CAALFM_C301490WA	RPS7A	ribosomal 40S subunit protein S7A
gene-CAALFM_C205610CA	RPS8A	ribosomal 40S subunit protein S8B
gene-CAALFM_C203820CA	RPS9B	ribosomal 40S subunit protein S9B
gene-CAALFM_C206810CA	RPL11	ribosomal 60S subunit protein L11B
gene-CAALFM_C302110WA	RPL12	ribosomal 60S subunit protein L12A
gene-CAALFM_C103020CA	RPL13	ribosomal 60S subunit protein L13A
gene-CAALFM_C113050WA	RPL14	ribosomal 60S subunit protein L14B
gene-CAALFM_CR04100CA	RPL15A	ribosomal 60S subunit protein L15B
gene-CAALFM_C100180WA	RPL16A	ribosomal 60S subunit protein L16A
gene-CAALFM_C204600CA	RPL17B	ribosomal 60S subunit protein L17B
gene-CAALFM_C305100CA	RPL18	ribosomal 60S subunit protein L18A
gene-CAALFM_C602240CA	RPL10A	ribosomal 60S subunit protein L1A
gene-CAALFM_C401520CA	RPL20B	ribosomal 60S subunit protein L20B
gene-CAALFM_C203810CA	RPL21A	ribosomal 60S subunit protein L21A
gene-CAALFM_C404390WA	CAALFM_C404390WA	ribosomal 60S subunit protein L22B
gene-CAALFM_C602070CA	RPL23A	ribosomal 60S subunit protein L23B
gene-CAALFM_C404890CA	RPL24A	ribosomal 60S subunit protein L24A
gene-CAALFM_C601970CA	RPL25	ribosomal 60S subunit protein L25
gene-CAALFM_C102330CA	CAALFM_C102330CA	ribosomal 60S subunit protein L26B
gene-CAALFM_C112390CA	RPL27A	ribosomal 60S subunit protein L27A
gene-CAALFM_CR03030CA	RPL28	ribosomal 60S subunit protein L28
gene-CAALFM_C111040WA	RPL29	ribosomal 60S subunit protein L29
gene-CAALFM_C111060CA	RPL2	ribosomal 60S subunit protein L2A
gene-CAALFM_C209430WA	RPL3	ribosomal 60S subunit protein L3
gene-CAALFM_C404900WA	RPL30	ribosomal 60S subunit protein L30
gene-CAALFM_C205410WA	CAALFM_C205410WA	ribosomal 60S subunit protein L31B
gene-CAALFM_C601700WA	RPL32	ribosomal 60S subunit protein L32
gene-CAALFM_C205710CA	CAALFM_C205710CA	ribosomal 60S subunit protein L33A
gene-CAALFM_C106890CA	CAALFM_C106890CA	ribosomal 60S subunit protein L34B
gene-CAALFM_C304960WA	RPL35	ribosomal 60S subunit protein L35A
gene-CAALFM_C203960WA	RPL39	ribosomal 60S subunit protein L36A
gene-CAALFM_C111360WA	RPL37B	ribosomal 60S subunit protein L37B
gene-CAALFM_C200210WA	RPL38	ribosomal 60S subunit protein L38
gene-CAALFM_C106470WA	CAALFM_C106470WA	ribosomal 60S subunit protein L39
gene-CAALFM_C110390CA	RPL42	ribosomal 60S subunit protein L42A
gene-CAALFM_C504590CA	RPL43A	ribosomal 60S subunit protein L43A
gene-CAALFM_C114110CA	RPL4B	ribosomal 60S subunit protein L4B
gene-CAALFM_C701790CA	RPL5	ribosomal 60S subunit protein L5
gene-CAALFM_C103110WA	RPL6	ribosomal 60S subunit protein L6B
gene-CAALFM_C105720WA	CAALFM_C105720WA	ribosomal 60S subunit protein L7A
gene-CAALFM_C305240CA	RPL8B	ribosomal 60S subunit protein L8B
gene-CAALFM_C302470CA	RPL9B	ribosomal 60S subunit protein L9B
gene-CAALFM_C700990WA	RPP0	ribosomal protein P0
gene-CAALFM_C103010WA	RPP1A	ribosomal protein P1A
gene-CAALFM_C703920CA	RPP1B	ribosomal protein P1B
gene-CAALFM_CR08360CA	RPP2A	ribosomal protein P2A
gene-CAALFM_C304680WA	RPP2B	ribosomal protein P2B
gene-CAALFM_C401050CA	RPL40B	Rpl40bp
gene-CAALFM_C210620WA	RPS4A	Rps4ap
gene-CAALFM_C407180WA	UBI3	ubiquitin-ribosomal 40S subunit protein S31 fusion protein
gene-CAALFM_C501550CA	CAALFM_C501550CA	uncharacterized protein

## Sheet: Table S11
Table S11. Annotation details of aminoacyl-tRNA biosynthsis pathway within common DEGs among 4 treatments
gene id	gene name	gene description
gene-CAALFM_C104030WA	CAALFM_C104030WA	aspartate--tRNA ligase
gene-CAALFM_C112380CA	WRS1	tryptophan--tRNA ligase
gene-CAALFM_C603450CA	NAM2	leucine--tRNA ligase
gene-CAALFM_CR03110WA	CAALFM_CR03110WA	glutamate--tRNA ligase
gene-CAALFM_C102930CA	MST1	threonine--tRNA ligase
gene-CAALFM_CR03400WA	CAALFM_CR03400WA	isoleucine--tRNA ligase
gene-CAALFM_C504650CA	MSM1	methionine--tRNA ligase
gene-CAALFM_C502770WA	MSW1	tryptophan--tRNA ligase
gene-CAALFM_C402980WA	TYS1	tyrosine--tRNA ligase
gene-CAALFM_C102710WA	FRS2	phenylalanine--tRNA ligase subunit alpha
gene-CAALFM_CR01480WA	PRS	putative proline--tRNA ligase
gene-CAALFM_C700620WA	GUS1	glutamate--tRNA ligase

## Sheet: Table S12
Table S12. Annotation details of phenylalanine, tyrosine, tryptophan biosynthsis pathway within common DEGs among 4 treatments
gene id	gene name	gene description
gene-CAALFM_C302460CA	PHA2	prephenate dehydratase
gene-CAALFM_C400650WA	HIS5	histidinol-phosphate transaminase
gene-CAALFM_C406110CA	TRP5	tryptophan synthase
gene-CAALFM_C105110CA	ARO4	3-deoxy-7-phosphoheptulonate synthase
gene-CAALFM_C202030WA	ARO3	3-deoxy-7-phosphoheptulonate synthase
gene-CAALFM_C407090CA	TRP4	anthranilate phosphoribosyltransferase
gene-CAALFM_CR07710WA	ARO2	bifunctional chorismate synthase/riboflavin reductase [NAD(P)H]
gene-CAALFM_C200340CA	ARO8	bifunctional 2-aminoadipate transaminase/aromatic-amino-acid_2-oxoglutarate transaminase

## Sheet: Table S13
Table S13. Annotation details of valine, leucine and isoleucine biosynthesis pathway within common DEGs among 4 treatments
gene id	gene name	gene description
gene-CAALFM_C204230WA	BAT21	branched-chain-amino-acid transaminase
gene-CAALFM_C401370WA	ILV6	acetolactate synthase regulatory subunit
gene-CAALFM_C302320WA	ILV2	acetolactate synthase catalytic subunit
gene-CAALFM_C305590CA	BAT22	Bat22p
gene-CAALFM_C505410CA	ILV3	dihydroxy-acid dehydratase
gene-CAALFM_C600870CA	ILV5	ketol-acid reductoisomerase
gene-CAALFM_C100170WA	LEU4	2-isopropylmalate synthase
